# Supplementary material for: Genomic Characterization of Clinical Acinetobacter baumannii Isolates Obtained from COVID-19 Patients in Russia
Source: Antibiotics (Basel). 2022 Mar 6;11(3):346. doi: 10.3390/antibiotics11030346 (PMC8944674; doi:10.3390/antibiotics11030346)
Supplement: Supplementary file 1 [file antibiotics-11-00346-s001.zip]

Archive with 1 entries (1 files):
- antibiotics-1622336-supplementary.xlsx
