# Supplementary material for: Genomic Characterization of Clinical Acinetobacter baumannii Isolates Obtained from COVID-19 Patients in Russia
Source: Antibiotics (Basel). 2022 Mar 6;11(3):346. doi: 10.3390/antibiotics11030346 (PMC8944674; doi:10.3390/antibiotics11030346)
Supplement: Supplementary file 1 [file antibiotics-11-00346-s001.zip › antibiotics-1622336-supplementary.xlsx]

## Sheet: TableS1
Table S1. cgMLST profiles of A. baumannii isolates studied and reference isolates from RefSeq database.
Sample	ACICU_RS00005	ACICU_RS00010	ACICU_RS00015	ACICU_RS00020	ACICU_RS00025	ACICU_RS00030	ACICU_RS00035	ACICU_RS00040	ACICU_RS00045	ACICU_RS00050	ACICU_RS00055	ACICU_RS00065	ACICU_RS00070	ACICU_RS00075	ACICU_RS00085	ACICU_RS00090	ACICU_RS00095	ACICU_RS00100	ACICU_RS00115	ACICU_RS00125	ACICU_RS00130	ACICU_RS00135	ACICU_RS00140	ACICU_RS00145	ACICU_RS00150	ACICU_RS00155	ACICU_RS00165	ACICU_RS00170	ACICU_RS00175	ACICU_RS00180	ACICU_RS00185	ACICU_RS00190	ACICU_RS00195	ACICU_RS00200	ACICU_RS00235	ACICU_RS00240	ACICU_RS00250	ACICU_RS00255	ACICU_RS00260	ACICU_RS00265	ACICU_RS00270	ACICU_RS00275	ACICU_RS00280	ACICU_RS00285	ACICU_RS00290	ACICU_RS00295	ACICU_RS00300	ACICU_RS00305	ACICU_RS00310
CriePir331 (JAJTJI010000000)	2	240	11	11	11	1	1	1	12	12	1	11	2	10	242	213	12	12	11	12	10	8	12+	87	3	69	66	25	63	67	2	9	78	59	1	1	104	85	170	113	73	21	6	285	197	239	206	39	3
CriePir87 (GCF_016654375.1)	2	240	11	11	11	1	1	1	12	12	1	11	2	10	242	213	12	12	11	12	10	8	12+	87	3	69	66	25	63	67	2	9	78	59	1	1	104	85	170	113	73	21	6	285	197	239	206	39	3
GCF_010178765.1	2	240	11	11	11	1	1	1	12	12	1	11	2	10	242	213	12	12	11	12	10	8	12+	87	3	69	66	25	63	67	2	9	78	59	1	1	104	85	170	113	73	21	6	285	197	239	206	39	3
GCF_010499885.1	2	240	11	11	11	1	1	1	12	12	1	11	2	10	242	213	12	12	11	12	10	8	12+	87	3	69	66	25	63	67	2	9	78	59	1	1	104	85	170	113	73	21	6	285	197	239	206	39	3
GCF_010500315.1	2	240	11	11	11	1	1	1	12	12	1	11	2	10	242	213	12	12	11	12	10	8	12+	87	3	69	66	25	63	67	2	9	78	59	1	1	104	85	170	113	73	21	6	285	197	239	206	39	3
GCF_010500645.1	2	240	11	11	11	1	1	1	12	12	1	11	2	10	242	213	12	12	11	12	10	8	12+	87	3	69	66	25	63	67	2	9	78	59	1	1	104	85	170	113	73	21	6	285	197	239	206	39	3
GCF_011602255.1	2	240	11	11	11	1	1	1	12	12	1	11	2	10	242	213	12	12	11	12	10	8	12+	87	3	69	66	25	63	67	2	9	78	59	1	1	104	85	170	113	73	21	6	285	197	239	206	39	3
GCF_011602755.1	2	240	11	11	11	1	1	1	12	12	1	11	2	10	242	213	12	12	11	12	10	8	12+	87	3	69	66	25	63	67	2	9	78	59	1	1	104	85	170	113	73	21	6	285	197	239	206	39	3
GCF_011603525.1	2	240	11	11	11	1	1	1	12	12	1	11	2	10	242	213	12	12	11	12	10	8	12+	87	3	69	66	25	63	67	2	9	78	59	1	1	104	85	170	113	73	21	6	285	197	239	206	39	3
Only CriePir331 profile is presented since the profiles of other isolates studied were completely the same.
cgMLST profiles were obtained using MentaLiST v. 0.2.4
https://github.com/WGS-TB/MentaLiST
Database: www.cgmlst.org, retrieved December 20, 2021
https://www.cgmlst.org/ncs/schema/schema/3956907/
[truncated: 2,343 more columns]
